# Supplementary material for: Human motor cortical beta bursts relate to movement planning and response errors
Source: PLoS Biol. 2019 Oct 4;17(10):e3000479. doi: 10.1371/journal.pbio.3000479 (PMC6795457; doi:10.1371/journal.pbio.3000479)
Supplement: S1 Table — C, Congruent; I, Incongruent. (XLSX) [file pbio.3000479.s001.xlsx]

## Sheet: Sheet1
Coherence	Low		Medium		High
Congruence	C	I	C	I	C	I
Mean RT (ms)	275.45	304.22	259.28	302.99	245.52	304.13
SEM RT (ms)	30.69	35.19	29.3	38.13	29.68	44.42
Mean Accuracy %	89.48	83.02	93.25	73.51	96.38	67.64
SEM Accuracy %	4.72	7.9	3.08	9.96	2.2	10.98
